# Supplementary material for: Wavelengths and irradiances modulate the circadian rhythm of Neurospora crassa
Source: PLoS One. 2022 Mar 30;17(3):e0266266. doi: 10.1371/journal.pone.0266266 (PMC8967017; doi:10.1371/journal.pone.0266266)
Supplement: S1 File — (XLSX) [file pone.0266266.s001.xlsx]

## Sheet: Sheet1
The spectra of the fluorescent lamp and LEDs.
The spectrum of the fluorescent lamp			The spectrum of the LEDs
Wavelength (nm)	Normalized intensity		Wavelength (nm)	Normalized intensity
350	0		350	0.0001	0.00103	0.00024708	0
351	0		351	0.0004	0.000612527	0.000105595	0
352	0.0008		352	0.0007	0.00152	0.000356454	0
353	0.0016		353	0.0011	0.00247	0.000624362	0
354	0.0024		354	0.0008	0.0033	0.000854695	0
355	0.0032		355	0.0003	0.00407	0.00108	0
356	0.0043		356	0	0.00481	0.00129	0
357	0.0121		357	0	0.00355	0.00107	0
358	0.0199		358	0	0.00224	0.000834968	0
359	0.0345		359	0	0.00163	0.000645101	0
360	0.0599		360	0	0.00223	0.000546497	0
361	0.0853		361	0.0005	0.00285	0.000440637	0
362	0.102		362	0.0008	0.00309	0.00053473	0
363	0.1156		363	0.001	0.00315	0.000716715	0
364	0.1282		364	0.0011	0.00318	0.000875679	0
365	0.1296		365	0.0013	0.00211	0.000596499	0
366	0.131		366	0.0014	0.000994705	0.000298622	0
367	0.1252		367	0.0016	0.000486665	0.000233328	0
368	0.1092		368	0.0018	0.000867914	0.000529325	0
369	0.0932		369	0.002	0.00126	0.000833461	0
370	0.0749		370	0.0026	0.0018	0.000736373	0
371	0.0558		371	0.0032	0.0024	0.000495376	0
372	0.0383		372	0.004	0.00285	0.000260636	0
373	0.0323		373	0.0061	0.00199	0.000156621	0
374	0.0263		374	0.0082	0.00111	4.60886e-05	0
375	0.0235		375	0.0117	0.000703678	4.74589e-05	0
376	0.0243		376	0.0166	0.000859149	0.000195441	0
377	0.025		377	0.0215	0.00102	0.000339477	0
378	0.027		378	0.0327	0.00198	0.000245847	0
379	0.0293		379	0.0452	0.00311	7.98803e-05	0
380	0.0316		380	0.0604	0.00429	2.73911e-05	0
381	0.0339		381	0.0877	0.00529	0.000450747	0
382	0.0361		382	0.1151	0.00633	0.000912515	0
383	0.0388		383	0.1588	0.00643	0.00133	0
384	0.0418		384	0.2163	0.00566	0.00168	0
385	0.0447		385	0.2737	0.00486	0.00206	0
386	0.048		386	0.3637	0.00443	0.00152	0
387	0.0513		387	0.4569	0.0041	0.000863345	0
388	0.0547		388	0.5551	0.00387	0.000545665	0
389	0.0586		389	0.6665	0.00393	0.00126	0
390	0.0625		390	0.7779	0.00405	0.00201	0
391	0.0668		391	0.8622	0.00429	0.00205	0
392	0.0714		392	0.932	0.00472	0.00167	0
393	0.0759		393	1	0.00503	0.00126	0
394	0.0812		394	0.9962	0.00372	0.00104	0
395	0.0865		395	0.9924	0.0023	0.000797221	0
396	0.0954		396	0.9647	0.00226	0.000817484	0
397	0.1094		397	0.9015	0.00419	0.00125	0
398	0.1234		398	0.8383	0.00624	0.0017	0
399	0.1833		399	0.758	0.00666	0.00163	0
400	0.256		400	0.6728	0.00667	0.00139	0
401	0.3182		401	0.583	0.00669	0.0014	0
402	0.3481		402	0.5101	0.0101	0.00267	0
403	0.3775		403	0.4392	0.0104	0.004	0
404	0.3929		404	0.3813	0.009	0.00394	0
405	0.3974		405	0.3335	0.0063	0.00273	0
406	0.402		406	0.2865	0.0036	0.00149	0
407	0.3754		407	0.2525	0.0032	0.00115	0
408	0.3469		408	0.2193	0.003	0.000836702	0
409	0.3097		409	0.189	0.0031	0.000998364	0
410	0.2553		410	0.1646	0.0039	0.00207	0
411	0.2015		411	0.1405	0.0046	0.00319	0
412	0.1811		412	0.1221	0.0051	0.00372	0
413	0.1726		413	0.1057	0.0056	0.00402	0
414	0.1655		414	0.09	0.006	0.00433	0
415	0.1673		415	0.0791	0.006	0.00465	0
416	0.1691		416	0.0683	0.006	0.00498	0
417	0.1718		417	0.0595	0.0061	0.00468	0
418	0.1753		418	0.0522	0.0061	0.00374	0
419	0.1788		419	0.0448	0.0061	0.00279	0
420	0.183		420	0.0397	0.0089	0.0044	0
421	0.1874		421	0.0348	0.0118	0.00625	0
422	0.1921		422	0.0304	0.0145	0.00773	0
423	0.1973		423	0.027	0.0165	0.00838	0
424	0.2026		424	0.0236	0.0186	0.00909	0
425	0.21		425	0.0208	0.0178	0.0068	0
426	0.218		426	0.0183	0.0161	0.00357	0
427	0.2299		427	0.0159	0.0152	0.000454622	0
428	0.2573		428	0.0144	0.0172	0	0
429	0.285		429	0.013	0.0192	0	0
430	0.4074		430	0.0118	0.0228	0	0
431	0.5879		431	0.0109	0.0272	0.00449	0
432	0.7645		432	0.0099	0.0316	0.0096	0
433	0.8577		433	0.0094	0.0341	0.00857	0
434	0.9511		434	0.0089	0.0366	0.00746	0
435	0.9996		435	0.0085	0.0409	0.00606	0
436	0.9986		436	0.0081	0.047	0.00432	0
437	0.9978		437	0.0077	0.0531	0.00257	4.66656e-05
438	0.9395		438	0.0073	0.0677	0.00618	0
439	0.8751		439	0.0069	0.0832	0.01046	0
440	0.7644		440	0.0066	0.0984	0.01204	0
441	0.5694		441	0.0064	0.1124	0.00823	0
442	0.3761		442	0.0062	0.1264	0.00434	0
443	0.3176		443	0.0052	0.1482	0.00457	0
444	0.2944		444	0.004	0.1719	0.00597	0
445	0.2761		445	0.0031	0.1985	0.00735	0
446	0.2732		446	0.003	0.2339	0.00883	0
447	0.2705		447	0.0029	0.2685	0.01035	0
448	0.2713		448	0.003	0.3131	0.00927	0
449	0.2737		449	0.0031	0.3621	0.00697	0
450	0.276		450	0.0032	0.4122	0.00495	0
451	0.2777		451	0.0033	0.4683	0.00484	0
452	0.2796		452	0.0034	0.5237	0.00472	0
453	0.2818		453	0.0033	0.5858	0.00472	0
454	0.2843		454	0.00214	0.6519	0.00485	0
455	0.2868		455	0.00197	0.7168	0.00479	0
456	0.2884		456	0.00182	0.7788	0.00197	0
457	0.29		457	0.00173	0.8404	0	0
458	0.292		458	0.0017	0.8917	0	0
459	0.2943		459	0.00181	0.9341	0.00129	0
460	0.2967		460	0.00191	0.9758	0.00358	0
461	0.2989		461	0.00189	0.9854	0.0041	0
462	0.301		462	0.00186	0.9951	0.0029	0
463	0.3028		463	0.00178	0.9833	0.0042	0
464	0.3042		464	0.00163	0.9491	0.0081	0
465	0.3056		465	0.00149	0.9157	0.0119	0
466	0.307		466	0.00129	0.8603	0.0099	0
467	0.3085		467	0.0011	0.8049	0.0076	0
468	0.3095		468	0.00114	0.7479	0.007	0
469	0.3099		469	0.00135	0.6888	0.0085	0
470	0.3105		470	0.00155	0.6308	0.0099	0
471	0.312		471	0.00152	0.5782	0.0159	0
472	0.3136		472	0.00145	0.5261	0.0222	0
473	0.315		473	0.00137	0.4812	0.0238	0
474	0.316		474	0.00114	0.4455	0.0193	0
475	0.317		475	0.000918868	0.4098	0.0148	0
476	0.3182		476	0.000853618	0.3769	0.0174	0
477	0.3195		477	0.0007901	0.3447	0.0204	0
478	0.3201		478	0.000728305	0.317	0.0253	0
479	0.3198		479	0.000715957	0.2946	0.0326	0
480	0.3196		480	0.000703678	0.2723	0.04	0
481	0.3213		481	0.000645372	0.2499	0.0395	0
482	0.3232		482	0.000543471	0.2273	0.0387	0
483	0.3247		483	0.00053383	0.206	0.0405	0
484	0.3257		484	0.000567942	0.1862	0.0455	0
485	0.3268		485	0.000643435	0.1663	0.0506	0
486	0.3275		486	0.00063164	0.149	0.0541	0
487	0.3283		487	0.000619939	0.1318	0.0576	0
488	0.3289		488	0.000567776	0.1181	0.0632	0
489	0.3292		489	0.000517246	0.1079	0.0709	0
490	0.3296		490	0.000468332	0.0975	0.0786	0
491	0.3291		491	0.000306192	0.0874	0.0864	0
492	0.3287		492	0.000187637	0.0773	0.0942	0
493	0.3275		493	0.00018394	0.0702	0.1042	0
494	0.3259		494	0.000288447	0.0656	0.1159	0
495	0.3243		495	0.000353313	0.061	0.1285	0
496	0.3225		496	0.000173072	0.0564	0.149	0
497	0.3207		497	3.39053e-05	0.0518	0.1698	0
498	0.3188		498	3.3204e-05	0.0484	0.1907	0
499	0.3169		499	0.000162554	0.0458	0.2118	0
500	0.315		500	0.000254605	0.0435	0.2344	0
501	0.3139		501	0.000124595	0.0425	0.2628	0
502	0.3128		502	3.048e-05	0.0416	0.2914	0
503	0.3112		503	0	0.0356	0.3226	0
504	0.3093		504	0	0.0279	0.355	0
505	0.3077		505	0	0.0227	0.3928	0
506	0.3065		506	0	0.0237	0.4433	0
507	0.3053		507	5.45282e-05	0.0247	0.4943	0
508	0.3051		508	0.000133234	0.0243	0.542	0
509	0.305		509	0.000182268	0.0237	0.5895	0.000357337
510	0.3039		510	0.000178071	0.0234	0.6378	0.000415097
511	0.3017		511	9.93913e-05	0.0236	0.6867	0.000105458
512	0.2995		512	2.42659e-05	0.0238	0.7358	0
513	0.2985		513	7.10783e-05	0.0213	0.7793	0
514	0.2976		514	9.25144e-05	0.0187	0.8231	0.000110544
515	0.296		515	6.77201e-05	0.017	0.8662	5.61244e-05
516	0.2939		516	0	0.0158	0.909	0
517	0.2919		517	0	0.015	0.9486	0
518	0.2912		518	0	0.016	0.9702	0
519	0.2904		519	0	0.0171	0.9918	0
520	0.2897		520	3.98618e-05	0.0153	0.998	0
521	0.289		521	0.000174862	0.0127	0.9992	0
522	0.2889		522	0.000170425	0.0109	0.9969	0
523	0.2897		523	0	0.00731	0.988	0
524	0.2905		524	0	0.00708	0.9791	0
525	0.2901		525	0	0.00719	0.951	0
526	0.2896		526	0	0.0073	0.9221	0
527	0.2896		527	4.98083e-05	0.00714	0.8875	0
528	0.29		528	8.08106e-05	0.00673	0.8484	0
529	0.2906		529	9.438e-05	0.00619	0.811	0
530	0.2923		530	9.18383e-05	0.0051	0.78	0.000206786
531	0.294		531	0.000104238	0.0041	0.7491	0.001
532	0.298		532	4.34531e-05	0.00453	0.711	0.001
533	0.3025		533	0	0.00538	0.6711	0.0009
534	0.3076		534	0	0.0056	0.6381	0.0009
535	0.3133		535	0	0.00505	0.6145	0.0011
536	0.3195		536	0	0.00463	0.5902	0.0013
537	0.3349		537	2.51465e-05	0.00661	0.5548	0.0015
538	0.3502		538	3.66452e-05	0.00847	0.5196	0.0016
539	0.4005		539	0	0.00691	0.4896	0.0017
540	0.4681		540	0	0.00381	0.4616	0.0018
541	0.5388		541	0	0.00188	0.4336	0.002
542	0.6144		542	0	0.00227	0.4059	0.0025
543	0.6902		543	2.10798e-05	0.00259	0.3782	0.0029
544	0.7657		544	0	0.00378	0.3587	0.0035
545	0.8419		545	0	0.00497	0.3392	0.0041
546	0.8733		546	0	0.00509	0.3203	0.005
547	0.8769		547	0	0.00461	0.3016	0.0059
548	0.8627		548	9.04914e-06	0.00458	0.2823	0.0069
549	0.8026		549	2.63161e-05	0.00563	0.2621	0.0076
550	0.7425		550	3.40069e-05	0.00668	0.242	0.0084
551	0.6446		551	2.47143e-05	0.00575	0.2333	0.0098
552	0.5436		552	7.98105e-06	0.00476	0.2252	0.0112
553	0.4686		553	0	0.00411	0.212	0.0125
554	0.4098		554	0	0.00365	0.1957	0.0138
555	0.3667		555	0	0.00333	0.1812	0.0156
556	0.3619		556	7.01654e-06	0.00343	0.1713	0.0187
557	0.357		557	4.07449e-05	0.00349	0.1614	0.0219
558	0.3578		558	4.59972e-05	0.00354	0.1511	0.0254
559	0.3588		559	4.44996e-05	0.00363	0.1407	0.029
560	0.36		560	2.45955e-05	0.0031	0.1314	0.0326
561	0.3614		561	0	0.00233	0.1228	0.0363
562	0.3631		562	0	0.00213	0.1168	0.0412
563	0.3654		563	0	0.00288	0.1154	0.0483
564	0.3679		564	0	0.00357	0.1134	0.0554
565	0.3717		565	0	0.00412	0.1017	0.0635
566	0.3756		566	0	0.00465	0.09	0.0717
567	0.3788		567	0	0.00415	0.0823	0.082
568	0.3818		568	4.67706e-06	0.00335	0.0758	0.0929
569	0.3879		569	9.03149e-06	0.00258	0.0701	0.1057
570	0.3972		570	0	0.00184	0.0653	0.1205
571	0.4089		571	0	0.00143	0.0617	0.1363
572	0.4295		572	2.02977e-05	0.0023	0.063	0.156
573	0.4501		573	4.30803e-05	0.00312	0.0642	0.1757
574	0.4751		574	3.02202e-05	0.00185	0.0576	0.2021
575	0.5002		575	1.45715e-05	0.000529911	0.0506	0.2289
576	0.5218		576	1.75615e-05	0.000654338	0.046	0.2607
577	0.5417		577	2.70859e-05	0.00141	0.0425	0.295
578	0.5527		578	2.28415e-05	0.00182	0.0403	0.3336
579	0.5509		579	0	0.00176	0.0399	0.3779
580	0.5459		580	0	0.00181	0.0401	0.4238
581	0.5245		581	0	0.00235	0.0435	0.4785
582	0.503		582	0	0.00289	0.03233	0.5332
583	0.4723		583	2.70518e-06	0.00234	0.02764	0.5986
584	0.4407		584	2.60406e-06	0.00174	0.02253	0.6649
585	0.4167		585	0	0.00163	0.02045	0.7307
586	0.3963		586	0	0.00176	0.01973	0.7958
587	0.3824		587	0	0.00151	0.01967	0.8552
588	0.3761		588	0	0.000817662	0.02024	0.9077
589	0.3701		589	0	0.000617857	0.02022	0.9537
590	0.3649		590	0	0.0019	0.01845	0.977
591	0.3598		591	0	0.00311	0.01672	1
592	0.3562		592	0	0.00227	0.01432	0.9864
593	0.3525		593	0	0.00147	0.01203	0.9728
594	0.3488		594	0	0.000630359	0.00963	0.9278
595	0.3451		595	0	0	0.00734	0.8749
596	0.3411		596	0	0	0.00444	0.8073
597	0.3368		597	0	0	0.00118	0.7294
598	0.3318		598	0	0	0.00138	0.6512
599	0.3258		599	0	0.000826545	0.00669	0.5728
600	0.3203		600	0	0.00158	0.01093	0.4973
601	0.3164		601	0	0.00154	0.01181	0.4314
602	0.3125		602	0	0.00146	0.01245	0.3654
603	0.3099		603	0	0.000684777	0.0073	0.3163
604	0.3072		604	0	0	0.00236	0.2673
605	0.3036		605	0	0	0.00425	0.2302
606	0.2998		606	4.28262e-06	0	0.00728	0.1951
607	0.2986		607	4.1036e-06	0.000317592	0.00773	0.1663
608	0.2985		608	1.96564e-06	0.000818666	0.00699	0.1407
609	0.2978		609	0	0.001	0.00715	0.119
610	0.2964		610	0	0.000939725	0.00815	0.1011
611	0.294		611	0	0.000814487	0.00836	0.0846
612	0.2897		612	0	0.000600776	0.00716	0.0706
613	0.2853		613	0	0.000542052	0.00661	0.0578
614	0.2801		614	0	0.000972371	0.00821	0.0493
615	0.2746		615	0	0.00131	0.00926	0.041
616	0.2649		616	0	0.000858648	0.00385	0.0355
617	0.2553		617	0	0.000434359	0	0.03
618	0.2479		618	0	0.000473691	0.00207	0.0262
619	0.2406		619	0	0.000535609	0.00574	0.0224
620	0.2335		620	0	0.000387191	0.00589	0.0189
621	0.2265		621	0	0.000207507	0.0053	0.0155
622	0.2215		622	0	0.000193262	0.00447	0.0134
623	0.2173		623	0	0.000247047	0.00357	0.012
624	0.2128		624	0	0.000275436	0.00239	0.0108
625	0.2082		625	0	0.000294695	0.00102	0.0097
626	0.2029		626	0	0.000258051	0.000763692	0.0088
627	0.197		627	4.18772e-07	0.000177418	0.00156	0.008
628	0.1921		628	0	5.08567e-05	0.00223	0.0068
629	0.1886		629	0	0	0.00268	0.0049
630	0.1846		630	0	0	0.00347	0.0037
631	0.1796		631	0	0.000448442	0.00513	0.004
632	0.1748		632	0	0.000778067	0.00601	0.0043
633	0.1706		633	0	0.000580101	0.00454	0.0046
634	0.1663		634	0	0.000420405	0.00371	0.0048
635	0.1611		635	0	0.000366035	0.00575	0.0047
636	0.156		636	0	0.000324493	0.00722	0.0044
637	0.1524		637	0	0.00035078	0.0044	0.003
638	0.1488		638	0	0.000374807	0.00188	0.0016
639	0.1451		639	0	0.000392321	0.00296	0.0015
640	0.1413		640	0	0.000408087	0.00398	0.0014
641	0.1373		641	0	0.00035318	0.00232	0.0017
642	0.1334		642	0	0.000305478	0.000716987	0.002
643	0.1288		643	0	0.000268205	0.00208	0.0014
644	0.124		644	0	0.0002295	0.0035	0.0009
645	0.1229		645	1.74605e-07	0.000165078	0.00236	0.0016
646	0.1219		646	8.30031e-07	0.000104958	0.00109	0.0024
647	0.1189		647	0	0.000146838	0.000981195	0.0016
648	0.1157		648	0	0.000191798	0.000976613	0.0006
649	0.1122		649	0	0.000290795	0.00021372	0.0003
650	0.1086		650	0	0.000390962	0	0
651	0.1074		651	0	0.000398974	0.00153	0.0004
652	0.1066		652	0	0.000394957	0.00392	0.000620357
653	0.1034		653	0	0.00030207	0.00345	0.000612773
654	0.0999		654	0	0.000205509	0.00268	0.000605161
655	0.0973		655	0	0.000127812	0.00213	0.000464741
656	0.0947		656	0	5.80002e-05	0.00163	0.000393244
657	0.092		657	0	4.46298e-06	0.00095953	0
658	0.0892		658	0	0	0.000321434	0
659	0.0869		659	0	0	0.000804125	0
660	0.0846		660	0	2.57831e-05	0.00133	0
661	0.083		661	0	0.00016202	0.0013	0
662	0.0813		662	0	0.000282061	0.00127	0
663	0.0784		663	0	0.000144285	0.00173	0
664	0.0756		664	0	3.04213e-05	0.00208	0
665	0.0743		665	0	5.35587e-05	0.00172	0
666	0.0728		666	0	7.32382e-05	0.00148	0
667	0.0709		667	0	9.12446e-05	0.00192	0
668	0.0691		668	0	0.000100491	0.00217	0
669	0.0679		669	0	8.40275e-05	0.0018	0
670	0.0663		670	0	8.19332e-05	0.00142	0
671	0.0637		671	0	0.000105205	0.000990753	0
672	0.0618		672	0	0.000147078	0.00117	0
673	0.0612		673	0	0.000214435	0.00227	0
674	0.0597		674	0	0.000206671	0.00247	0
675	0.0573		675	0	0.000123125	0.00175	0
676	0.056		676	0	0.000111823	0.00127	0
677	0.0555		677	0	0.00014644	0.000938609	0
678	0.0533		678	0	7.71915e-05	0.000960696	0
679	0.0502		679	0	0	0.00112	0
680	0.0499		680	0	3.79762e-05	0.00133	0
681	0.0501		681	0	0.000135495	0.00155	0
682	0.0497		682	0	0.000102001	0.00105	0
683	0.0492		683	0	6.80934e-05	0.000601611	0
684	0.0472		684	0	6.73141e-05	0.000849001	0
685	0.0461		685	0	6.50766e-05	0.00111	0
686	0.048		686	0	6.02456e-05	0.00139	0
687	0.0495		687	1.76251e-08	5.63345e-05	0.00138	0
688	0.0505		688	0	5.38502e-05	0.000946928	0
689	0.051		689	0	6.70783e-05	0.000903839	0
690	0.0513		690	0	9.06165e-05	0.00113	0
691	0.0526		691	0	7.28443e-05	0.00117	0
692	0.0542		692	0	4.38633e-05	0.00114	0
693	0.0551		693	0	2.69618e-05	0.000596872	0
694	0.0555		694	0	1.425e-05	0.000100284	0
695	0.0532		695	0	2.01844e-05	0	0
696	0.0511		696	0	2.88952e-05	9.35412e-06	0
697	0.049		697	0	4.2356e-05	0.000370291	0
698	0.047		698	0	4.76501e-05	0.000767205	0
699	0.0448		699	0	4.61759e-05	0.00118	0
700	0.0437		700	0	4.43805e-05	0.00106	0
701	0.0429		701	0	4.23133e-05	0.000798943	0
702	0.0436		702	0	3.34018e-05	0.000827279	0
703	0.0442		703	0	3.00313e-05	0.000892502	0
704	0.0443		704	0	4.1206e-05	0.00107	0
705	0.0435		705	0	4.7706e-05	0.000944619	0
706	0.0417		706	0	5.0112e-05	0.000538407	0
707	0.0395		707	0	4.54952e-05	0.000572251	0
708	0.0372		708	0	3.88425e-05	0.0007179	0
709	0.0335		709	0	2.86829e-05	0.000685642	0
710	0.0303		710	0	2.81507e-05	0.000679942	0
711	0.0281		711	0	4.58605e-05	0.000733105	0
712	0.0268		712	0	4.07326e-05	0.000559872	0
713	0.026		713	0	2.29515e-05	0.000258139	0
714	0.0252		714	0	2.33971e-05	0.000274917	0
715	0.0242		715	0	2.5731e-05	0.000290001	0
716	0.0227		716	0	2.77727e-05	0.00019414	0
717	0.0221		717	0	2.3995e-05	0.000210301	0
718	0.0222		718	0	1.55322e-05	0.000311547	0
719	0.0228		719	0	1.58385e-05	0.000539462	0
720	0.0236		720	0	1.56864e-05	0.000667142	0
721	0.025		721	1.70128e-08	9.52366e-06	0.000391955	0
722	0.0247		722	9.95688e-09	5.79615e-06	0.000214668	8.98829e-05
723	0.023		723	0	3.85133e-06	0.000111545	0
724	0.0232		724	0	9.92093e-06	9.08874e-05	0
725	0.0237		725	0	1.45662e-05	0.000135569	0
726	0.0244		726	0	1.50405e-05	0.000318608	0
727	0.0253		727	0	1.13232e-05	0.000189497	0
728	0.0266		728	0	6.42569e-06	0	0
729	0.0313		729	0	1.13827e-05	0.00022862	0
730	0.0341		730	0	1.24614e-05	0.000286462	0
731	0.0348		731	0	9.57753e-06	0.000113043	0
732	0.0381		732	0	7.57384e-06	0.00022842	0
733	0.0405		733	0	6.85179e-06	0.000340727	0
734	0.0396		734	0	8.69369e-06	0.000360811	0
735	0.0372		735	0	7.30495e-06	0.000276993	0
736	0.0341		736	6.21812e-09	6.14764e-06	0.000205409	0
737	0.031		737	0	1.09111e-05	0.000361482	0
738	0.0312		738	0	6.49071e-06	0.000274948	0
739	0.0338		739	0	0	7.33631e-05	0
740	0.0403		740	0	4.26943e-06	5.86595e-05	0
741	0.0476		741	0	5.53681e-06	0.000116234	0
742	0.0555		742	0	3.58239e-06	0.000215629	0
743	0.0597		743	0	1.97262e-06	0.000137523	0
744	0.0614		744	0	2.84972e-06	0.000118384	0
745	0.0608		745	0	5.45284e-06	0.000146973	0
746	0.0555		746	0	4.77527e-06	0.000205716	0
747	0.0504		747	0	1.92911e-06	0.000159735	0
748	0.0464		748	0	0	5.37783e-05	0
749	0.0537		749	0	3.54703e-06	0.000100562	0
750	0.0676		750	0	4.97326e-06	0.00011824	0
751	0.0851		751	0	4.36416e-06	0.000121506	0
752	0.1006		752	0	3.53981e-06	0.000129995	0
753	0.1188		753	0	3.44504e-06	0.000137903	0
754	0.1329		754	0	3.05177e-06	0.000127688	0
755	0.1361		755	1.22175e-09	1.55133e-06	8.08229e-05	0
756	0.1309		756	0	3.11965e-06	7.71198e-05	0
757	0.1226		757	0	3.37325e-06	7.50965e-05	0
758	0.1116		758	8.18619e-10	2.16155e-06	7.27179e-05	0
759	0.0966		759	0	2.14042e-06	9.77758e-05	0
760	0.0803		760	0	2.85131e-06	0.00010975	0
761	0.066		761	0	3.11846e-06	0.000100205	0
762	0.0573		762	0	2.06094e-06	5.8561e-05	0
763	0.0501		763	0	3.28878e-06	0.000125049	0
764	0.0449		764	0	3.12915e-06	0.000119129	0
765	0.0397		765	0	2.40991e-06	9.32135e-05	0
766	0.0313		766	0	2.28737e-06	0.000127337	0
767	0.0221		767	0	1.56857e-06	9.15742e-05	0
768	0.015		768	0	8.92223e-07	0.000102407	0
769	0.0099		769	0	9.03724e-07	0.000110683	0
770	0.0066		770	0	2.04867e-06	6.35148e-05	0
771	0.008		771	0	7.84703e-07	4.96127e-05	0
772	0.0094		772	0	1.57579e-06	8.13402e-05	0
773	0.0103		773	0	1.92833e-06	8.92231e-05	0
774	0.0115		774	0	1.46252e-06	6.17543e-05	0
775	0.0155		775	0	1.70765e-06	4.26059e-05	0
776	0.0191		776	0	1.36355e-06	4.61903e-05	0
777	0.0281		777	0	1.16759e-06	8.06537e-05	0
778	0.0385		778	0	1.1837e-06	7.35069e-05	0
779	0.0485		779	0	1.25377e-06	4.06302e-05	0
780	0.0588		780	0	1.132e-06	4.7252e-05	0
781	0.0715		781	0	9.47928e-07	5.06583e-05	0
782	0.0811		782	0	8.49966e-07	4.21445e-05	0
783	0.0909		783	0	9.01028e-07	4.84559e-05	0
784	0.0947		784	0	6.03062e-07	3.58705e-05	0
785	0.0931		785	0	6.21343e-07	3.53451e-05	0
786	0.0946		786	0	1.20071e-06	4.99292e-05	0
787	0.1068		787	0	1.29341e-06	2.55337e-05	0
788	0.1225		788	0	7.24708e-07	3.43085e-05	0
789	0.1628		789	0	3.97348e-07	2.82661e-05	0
790	0.202		790	0	5.84816e-07	3.22611e-05	0
791	0.228		791	0	8.08498e-07	2.59967e-05	2.56419e-05
792	0.2519		792	0	6.41345e-07	2.16542e-05	0
793	0.2516		793	0	2.35592e-07	1.6469e-05	0
794	0.2318		794	0	4.60555e-07	6.60924e-06	0
795	0.1886		795	0	5.97487e-07	2.08581e-05	0
796	0.1346		796	0	5.76089e-07	3.22136e-05	0
797	0.0826		797	0	3.23553e-07	1.69644e-05	0
798	0.0429		798	0	3.22559e-07	2.20536e-05	0
799	0.0231		799	0	2.12732e-07	1.81341e-05	0
800	0.0211		800	0	1.24552e-07	1.62358e-05	0
